# Supplementary material for: FLI1 promotes IFN-γ-induced kynurenine production to impair anti-tumor immunity
Source: Nat Commun. 2024 May 30;15:4590. doi: 10.1038/s41467-024-48397-9 (PMC11139667; doi:10.1038/s41467-024-48397-9)
Supplement: Supplementary file 4 — Source data [file 41467_2024_48397_MOESM4_ESM.xlsx]

## Sheet: Fig1
Fig1B							Fig1C							Fig1D							Fig1E
HK1			NPC43				HK1			NPC43				HK1			NPC43				HK1			NPC43
WT	sgFLI1-1	sgFLI1-2	WT	sgFLI1-1	sgFLI1-2		WT	sgFLI1-1	sgFLI1-2	WT	sgFLI1-1	sgFLI1-2		WT	sgFLI1-1	sgFLI1-2	WT	sgFLI1-1	sgFLI1-2		WT	sgFLI1-1	sgFLI1-2	WT	sgFLI1-1	sgFLI1-2
2.46206	1.4259	1.23665	3.4135	1.6007	1.50336		0.77138	0.48584	0.33749	0.9833	0.5015	0.61762		1458.26	1896.07	2018.8	1258.16	1544.19	1777.41		1237.05	2091.66	1946.6	1061.66	1648.21	1651.14
2.10527	1.23264	1.078	2.96889	1.83792	1.6662		0.70658	0.34855	0.35529	0.86618	0.5855	0.5663		1223.74	2297.74	1879.04	1047.34	1929.49	1587.77		1013.04	1630.27	1957.86	938.35	1389.55	1391.63
2.89789	0.90654	1.43679	2.63416	1.44142	1.70196		0.66668	0.36761	0.32713	1.03408	0.31543	0.57685		1249.35	1737.91	2124.71	1183	1837.14	1806.81		1298.43	1899.32	1735.63	806.41	1752.95	1441.95
Fig1G														Fig1H			Fig1I			Fig1J			Fig1K			Fig1L
Days	WT						sgFLI1							WT	sgFLI1		WT	sgFLI1		WT	sgFLI1		WT	sgFLI1		WT	sgFLI1
6	121.3	109.6	100.4	117.1	97.3	103.9	104.8	111.3	103.5	102.1	114.4	103.9		884	413		21.02	20		3.21459	1.90543		1.59528	0.77169		25.7	37
9	151.2	155.1	146.3	136.4	127.9	135.2	139.9	142.6	137.1	113.2	123.9	111.2		873	477		20.79	19.38		2.50656	1.72583		1.25127	0.99943		19	36.54
12	234.1	200.4	167.6	180.2	167.7	157.6	156.4	189.4	156.4	136.8	138.2	135.6		707	539		22.76	21.15		2.82417	2.13551		1.27609	1.14119		22.08	42.64
15	363.3	354	207.9	264.5	255.6	231.2	232.5	227.3	202.6	195.2	153.1	183.3		657	330		24.8	25.5		2.31761	1.54163		1.20121	0.96931		25.08	29.72
18	653.9	661.5	406.7	429.6	398.7	357.3	328.1	305.5	311	286.1	206.8	244.2		593	378		24.52	23.55		2.40695	1.7846		1.3348	1.09298		22.77	35.54
21	1149.2	1143.6	905.1	827.5	776.2	789	525	633.9	695.8	415.2	480	570.8		607	442		16.97	22.48		2.13652	2.00679		1.32439	1.04866		21.65	28.11
Fig1M			Fig1N			Fig1O
WT	sgFLI1		WT	sgFLI1		WT	sgFLI1
16.87	27		12.19	24.14		29.48	24.27
14.7	29.18		16.62	19.48		24.61	25.97
17.66	20.81		23.78	28.39		31.2	35.46
12.38	24.3		5.41	20.39		31.64	28.7
15.51	30.69		8.82	23.18		27.16	32.92
14.43	23.88		10.42	33.6		36.05	31.69

## Sheet: Fig2
Fig2D
HK1														NPC43
	Control			IFN-γ			IL-6			PGE2					Control			IFN-γ			IL-6			PGE2
WT	0.874583	1.02574	1.11471	95.4496	107.386	87.8315	1.62076	1.92741	2.68825	6.94833	4.71307	5.26585		WT	1.12766	0.92873	0.95484	1317.27	1130.96	1513.14	19.8812	17.7942	16.9514	21.0148	28.5088	32.074
sgFLI1-1	0.844791	1.13813	1.15402	5.5661	7.09433	6.80534	1.83613	2.22942	1.76133	4.68051	6.90034	4.94739		sgFLI1-1	0.86055	0.90334	0.9749	239.409	178.94	87.0235	18.2944	14.4534	17.428	32.748	30.3439	22.9964
sgFLI1-2	0.850667	1.14605	0.983957	8.7949	12.4379	6.71165	2.18354	2.2921	2.02324	7.60352	7.98707	5.08648		sgFLI1-2	0.84284	1.11987	0.94825	69.2304	145.345	104.934	14.0581	13.7688	19.6075	24.6469	30.9815	21.4564
Fig2E						Fig2F														Fig2I
						HK1														HK1				NPC43
							Control			IFN-γ			IL-6			PGE2				WT	sgFLI1	sgFLI1+oe-IDO1		WT	sgFLI1	sgFLI1+oe-IDO1
						WT	0.67	0.71	0.79	7.45	8.98	9.74	0.89	0.73	0.92	1.1	1.27	1.29		1526.71	1933.03	1018.79		1206.37	1762.76	817.14
						sgFLI1-1	0.68	0.65	0.78	1.62	1.42	1.5	0.84	0.91	0.83	1.23	1.08	0.94		1283.54	2013.84	960.42		984.43	1660.37	927
						sgFLI1-2	0.81	0.67	0.7	1.52	1.67	1.31	0.9	0.92	0.85	1.06	1.33	1.15		1337.26	2281.02	787.42		1161.31	1932.69	1090.95
																				Fig2J
						NPC43														HK1				NPC43
							Control			IFN-γ			IL-6			PGE2				WT	sgFLI1	sgFLI1+oe-IDO1		WT	sgFLI1	sgFLI1+oe-IDO1
						WT	0.94	0.81	0.91	17.48	23.45	17.65	1.66	1.25	1.51	1.52	1.88	2.01		1052.89	1815.75	972.86		1027.44	1643.7	893.56
						sgFLI1-1	0.89	0.97	0.81	4.62	2.86	2.38	1.35	1.16	1.56	1.51	2	1.4		1386.41	2092.94	810.91		1062.65	1768	970.25
						sgFLI1-2	0.89	0.84	0.97	2.25	3.84	3	1.3	1.26	1.49	1.39	1.92	1.75		1195.93	1732.29	886.53		1274.13	1944.13	758.47
																						Fig2K
						Fig2G								Fig2H								WT	sgFLI1	sgFLI1+oe-IDO1
						HK1				NPC43				HK1				NPC43				1372.1	580	1470.25
						WT	sgFLI1	sgFLI1 + oe-IDO1		WT	sgFLI1	sgFLI1 + oe-IDO1		WT	sgFLI1	sgFLI1 + oe-IDO1		WT	sgFLI1	sgFLI1 + oe-IDO1		1965.2	1055.44	1053.38
						2.60124	1.52721	2.87138		2.45851	1.5247	3.50333		0.91582	0.34806	0.92097		1.193	0.62934	1.03879		1860.7	919.85	1307.44
						2.03123	1.80081	2.77918		2.9782	1.67991	2.97779		0.79407	0.51554	1.17441		0.86826	0.5241	1.25983		1198.07	891.54	1715.28
						2.32961	1.51457	2.55354		2.89068	1.75172	3.8732		0.87136	0.53743	0.94084		1.01546	0.59453	1.4319		1211.69	1106.9	1650.3
Fig2L																	Fig2M				Fig2N
	WT					sgFLI1					sgFLI1+oeIDO1						WT	sgFLI1	sgFLI1+oe-IDO1		WT	sgFLI1	sgFLI1 + oe-IDO1
6	91.5	89.9	105.3	102.5	106.6	89.9	90.3	85.9	97.5	98.4	90.7	97.5	82.5	109.7	104.6		670	457	784		23.8	23.7	15.1
9	143	145.8	140.1	133.8	134.3	137.2	146.7	115.2	112.4	116.9	148.9	134.6	143.7	134.6	120.7		763	487	785		22.95	24.05	13.6
12	249.1	198	230.9	179	170.5	167.4	175.9	142.9	131.1	139.2	253.8	237.7	204.4	188.7	165.8		711	351	537		21.31	22.58	16.3
15	362.7	340.4	270.5	259.8	209.4	230.6	211.1	234.2	184.5	159.7	432.5	383.2	275.9	325.2	241.4		659	210	587		19.2	19.7	17.1
18	613.5	672.7	609.8	577.5	427.4	365.9	329.5	293.9	209.5	257.2	681.8	532	534.1	585.5	300.9		557	252	506		17.55	20.75	15.9
21	978.7	1101.6	976.8	863.5	762.3	515	582.6	510.3	273.8	306.4	1022.7	862.2	842.6	810.3	681.8
Fig2O				Fig2P				Fig2Q				Fig2R
WT	sgFLI1	sgFLI1 + oe-IDO1		WT	sgFLI1	sgFLI1 + oe-IDO1		WT	sgFLI1	sgFLI1 + oe-IDO1		WT	sgFLI1	sgFLI1 + oe-IDO1
3.18262	1.77837	3.05559		1.49138	0.8987	1.28247		15.58	37.8	19.51		13.71	30.3	14.63
2.72486	1.94717	3.49006		1.18383	0.849	1.41058		14.8	34.63	22.66		12.11	24.73	18.75
3.63841	2.6514	3.67189		1.53807	1.03047	1.30029		20	35.29	18.7		18.18	29.41	13.8
2.84933	1.73692	3.21492		1.32461	0.78717	1.14043		25.29	31.36	27.17		20.59	27.97	17.34
3.02009	2.1008	3.01888		1.25726	0.97906	1.39882		21.6	30.28	27.27		15.1	22.94	18.18

## Sheet: Fig3
Fig3B										Fig3C								Fig3D
										HK1
											Control			IFN-γ
										siNC	0.827406	1.31646	0.918064	90.3008	92.1982	113.509
										siCBP-1	0.82169	0.983957	1.24545	19.6529	21.0634	16.1859
										siCBP-2	0.880666	0.937354	0.868541	16.526	20.0658	26.1125
										NPC43
											Control			IFN-γ
										siNC	1.03288	0.827406	1.17013	1157.4	1454.86	1506.17
										siCBP-1	0.886791	1.23685	1.16205	190.899	257.186	301.636
										siCBP-2	0.886791	1.28937	0.844791	203.187	305.847	172.048
Fig3E																Fig3G						Fig3H
HK1								NPC43								HK1			NPC43			HK1				NPC43
	Control			IFN-γ					Control			IFN-γ				igG	Flag-FLI1		igG	Flag-FLI1		WT	sgFLI1-1	sgFLI1-2		WT	sgFLI1-1	sgFLI1-2
siNC	0.87	0.74	0.8	8.19	7.99	9.93		siNC	0.91	0.83	0.97	18.65	16.1	15.25		1.26284	6.80534		0.802923	7.17676		1.01433	0.314552	0.29077		1.1617	0.36526	0.397628
siCBP-1	0.74	0.85	0.61	2.98	2.73	2.17		siCBP-1	0.9	0.75	0.93	4.84	4.34	2.72		0.771997	4.9818		0.83702	5.14558		1.03521	0.326072	0.264294		0.87774	0.267902	0.281931
siCBP-2	0.63	0.88	0.77	2.2	2.14	2.9		siCBP-2	0.88	0.75	0.85	5.16	4.4	3.35		1.02574	5.12186		1.48796	5.03968		0.95046	0.361846	0.254188		0.960561	0.418925	0.291481
Fig3I						Fig3J																Fig3K
HK1			NPC43			HK1								NPC43								HK1
igG	Flag-FLI1		igG	Flag-FLI1			Control			IFN-γ					Control			IFN-γ					WT			sgFLI1			sgFLI1 + oeCBP
1.17283	5.24157		1.03527	6.10504		igG	2.1386	0.990801	0.581023	1.81085	0.672062	1.2283		igG	0.723635	1.45734	0.948246	1.35035	0.723635	0.634342		H3K9Ac	108.133	169.679	130.388	44.6318	32.6724	47.5048	159.418	196.266	165.039
1	8.33973		1.67018	8.69388		H3K9Ac	17.1088	12.5244	21.0634	155.058	113.509	167.343		H3K9Ac	16.8343	13.8646	24.6469	122.22	161.27	177.704		H3K27Ac	148.056	119.428	101.829	21.5557	36.0019	45.2548	147.714	174.45	134.986
0.852635	7.46426		0.578344	7.01285		H3K14Ac	0.788218	1.50177	2.30804	1.53333	3.08799	1.18646		H3K14Ac	1.05946	1.96337	0.961483	1.39797	2.36745	1.56193		NPC43
						H3K18Ac	2.65124	2.10916	1.27162	2.80241	1.64338	2.90123		H3K18Ac	1.3692	1.2086	1.03049	1.88339	2.33486	1.3692			WT			sgFLI1			sgFLI1 + oeCBP
						H3K27Ac	21.0634	33.052	11.9312	115.094	140.718	96.782		H3K27Ac	22.0596	26.5996	15.1719	95.2293	102.064	159.05		H3K9Ac	148.056	167.73	132.514	42.4198	37.1855	52.5882	197.631	173.245	152.924
																						H3K27Ac	121.656	127.705	152.924	35.5884	40.8803	28.1163	193.117	150.47	160.156
Fig3L																Fig3M
HK1								NPC43																			Fig3N
	Control			IFN-γ					Control			IFN-γ															HK1
WT	0.939523	0.90125	1.18099	90.5097	115.36	91.7731		WT	1.39474	0.972655	0.737135	1120.56	1067.48	1686.71														Control			IFN-γ
sgFLI1	0.852635	1.21419	0.920188	15.1369	14.8254	23.5883		sgFLI1	0.993092	0.82932	0.737135	212.306	152.219	139.102													WT	0.9	0.79	0.87	9.9	8.17	8.39
sgFLI1+oe-CBP	0.939523	1.28343	1.40444	49.5221	36.0019	42.2243		sgFLI1+oe-CBP	1.29235	1.04972	0.965936	617.374	754.826	843.357													sgFLI1	0.83	0.68	0.78	1.54	1.38	1.47
																											sgFLI1+oe-CBP	0.91	0.7	0.8	2.96	3.01	3.81
																											NPC43
																												Control			IFN-γ
																											WT	0.91	0.98	0.96	21.15	18.3	16.56
																											sgFLI1	0.81	0.88	0.93	4.52	2.11	2.13
																											sgFLI1+oe-CBP	0.94	0.83	0.85	8.42	8.41	12.09

## Sheet: Fig4
Fig4C						Fig4D								Fig4E
HK1			NPC43			HK1				NPC43				HK1								NPC43
igG	Flag-FLI1		igG	Flag-FLI1		WT	sgFLI1-1	sgFLI1-2		WT	sgFLI1-1	sgFLI1-2			Control			IFN-γ					Control			IFN-γ
1.01162	6.57352		1.15669	4.62675		0.937805	0.300054	0.384931		1.12074	0.441387	0.373094		WT	0.886791	1.04006	1.08423	8.20593	7.551	6.13331		WT	1.01162	0.827406	1.19471	15.8528	11.4452	10.2437
1.03288	10.459		0.721965	7.72749		1.00501	0.242867	0.251614		0.993966	0.466914	0.518234		sgFLI1-1	0.569066	0.478525	0.419478	0.856584	0.618423	0.777366		sgFLI1-1	0.756109	0.627056	0.730353	3.02444	4.45883	4.8121
0.95705	7.98154		1.19748	5.85634		1.05719	0.314593	0.249623		0.885294	0.432768	0.430182		sgFLI1-2	0.50581	0.428292	0.557354	0.844791	0.644685	0.512871		sgFLI1-2	0.740549	0.710382	0.509328	3.06666	3.9632	4.94739
Fig4F										Fig4H								Fig4I
										HK1
											Control			IFN-γ
										WT	0.812252	1.33793	0.920188	99.0442	118.603	107.635
										sgFLI1	1	0.840896	0.895025	7.78124	10.2674	10.7779
										sgFLI1 + oe-STAT1	0.90125	1.15669	0.926588	14.42	18.3792	12.5533
										sgFLI1 + oe-STAT1 + oe-CBP	1.54757	1.30134	1.36604	195.361	173.645	146.018
										NPC43
											Control			IFN-γ
										WT	1.13027	1.0693	0.827406	1415.08	1141.46	1072.43
										sgFLI1	1.23685	1.11471	0.740549	167.343	99.5029	135.925
										sgFLI1 + oe-STAT1	1.2283	0.911722	1.15402	231.789	161.643	196.266
										sgFLI1 + oe-STAT1 + oe-CBP	1.56555	1.52274	1.34412	1581.05	1816.15	1475.17
Fig4J
HK1								NPC43
	Control			IFN-γ					Control			IFN-γ
WT	0.8	0.83	0.77	7.96	8.77	8.44		WT	0.76	0.97	0.91	19.3	15.62	16.84
sgFLI1	0.88	0.77	0.66	1.58	1.47	1.23		sgFLI1	0.79	0.89	0.97	3.37	2.43	4.56
sgFLI1 + oe-STAT1	0.82	0.71	0.87	2.52	2.67	1.77		sgFLI1 + oe-STAT1	1.14	0.88	0.96	6.86	4.29	3.07
sgFLI1 + oe-STAT1 + oe-CBP	0.82	0.82	0.97	16.16	15.39	13.45		sgFLI1 + oe-STAT1 + oe-CBP	1.24	1.11	1.03	22.14	22.32	27.7

## Sheet: Fig5
Fig5B								Fig5C					Fig5D
HK1			NPC43										HK1			NPC43
WT	sgFLI1	WT	WT	sgFLI1	WT								DMSO	YK-4-279		DMSO	YK-4-279
0.976598	0.338041	0.334618	0.866104	0.361911	0.162322								8.43	1.26		15.35	4.64
1.08568	0.281012	0.241615	0.989654	0.242127	0.247049								9.85	1.1		22.97	2.91
0.937718	0.304586	0.289279	1.14424	0.379589	0.279544								6.69	1.42		16.89	3.8
Fig5E
HK1
	DMSO			YK-4-279
CYP1A1	1.2086	0.860551	0.961483	0.252321	0.36942	0.33064
CYP1B1	0.835088	1.23114	0.972655	0.420448	0.336808	0.389582									Fig5I
															HK1		NPC43
NPC43															DMSO	YK-4-279	DMSO	YK-4-279
	DMSO			YK-4-279											1088.16	1893.31	935.44	1647.28
CYP1A1	0.80478	1.12246	1.10701	0.394109	0.190342	0.214146									861.88	1618.47	834.77	1858.54
CYP1B1	0.819794	1.02337	1.19196	0.293887	0.335256	0.242043									1280.93	1537.75	1138.5	1980.65
Fig5F					Fig5G					Fig5H
HK1		NPC43			HK1		NPC43			HK1		NPC43			Fig5J
DMSO	YK-4-279	DMSO	YK-4-279		DMSO	YK-4-279	DMSO	YK-4-279		DMSO	YK-4-279	DMSO	YK-4-279		HK1		NPC43
2.00991	0.92922	2.7774	1.67548		1.12172	0.62803	1.1211	0.483		1226.86	2184.55	1368.38	2097.21		DMSO	YK-4-279	DMSO	YK-4-279
2.53357	1.55206	2.81989	1.2428		1.30698	0.77813	0.88338	0.31269		1109.34	1840.74	1148.51	2060.7		13.4	5.4	12.17	5.28
2.65273	1.26186	2.59113	1.57478		1.31527	0.59379	0.82226	0.59514		1438.26	1779.17	979.62	1742.49		11.85	6.95	13.86	5.22
															12.25	4.01	14.7	6.79

## Sheet: Fig6
Fig6B
Days	WT + isotype					WT + αPD-1					sgFLI1 + isotype					sgFLI1 + αPD-1					YK-4-279 + isotype					YK-4-279 + αPD-1
6	91.8	105	108	83.1	94.1	90.2	97.2	115.8	113.7	91.8	82.8	109	114.2	96.4	106.8	90.4	100.4	101.6	107.2	97	97.1	102.9	88.7	98	102	91.6	108.7	81	101.7	94.8
9	141.5	167.3	151.3	135.3	144.8	142	130.8	124.8	127.8	128.3	128.2	135.6	123.3	133.5	138.8	108.1	110.5	106.9	112.6	101.2	102.6	110	99.5	116	128.7	108.8	110.5	103.4	103.7	108.7
12	253.1	230.6	195.8	242.9	230.8	188.2	187.5	194.7	150.4	144.1	167.9	159	146.9	158	130.3	118.6	119.9	109.5	120.7	105.6	121.5	129.6	116.1	127.9	147.3	117.1	116.6	107.4	114.8	111.4
15	400.7	394.7	357.1	344.5	314.9	247	283	299.2	214	222.5	200.7	212.5	197.3	215	195.4	205.1	189.9	144.1	133.8	131.5	206.4	200.1	188.4	168.6	193	150.7	140.3	132.6	139.5	127.9
18	761.4	601.5	636.5	594.3	609.3	351.6	394.9	422.6	388.6	291.4	350.1	451.4	383.4	389	309.9	306.7	244	195.7	157.3	156.7	405.5	340.1	320	255.2	271.2	206.6	206.9	162.9	153.5	132.3
21	1004.3	831.3	736.6	827.1	980.3	580.9	466	592.6	407.7	408.6	585.9	653.9	529.8	656.1	455.9	403.7	303.9	228.5	183.8	186	536.9	407.5	435.3	315.5	326.7	280	301.8	209.4	179.2	142.1
24	1699.8	1269.8	1248.1	1238.3	1310.7	887.6	950.5	952.2	822.3	643.6	774.3	859.9	612.6	828.1	691	633.9	520.3	345.9	228.5	217.7	859.6	764.5	670	447.8	566.6	484.4	461.7	307.1	251.4	186.6
Fig6C							Fig6D							Fig6E							Fig6F
WT + isotype	WT + αPD-1	sgFLI1 + isotype	sgFLI1 + αPD-1	YK-4-279 + isotype	YK-4-279 + αPD-1		WT + isotype	WT + αPD-1	sgFLI1 + isotype	sgFLI1 + αPD-1	YK-4-279 + isotype	YK-4-279 + αPD-1		WT + isotype	WT + αPD-1	sgFLI1 + isotype	sgFLI1 + αPD-1	YK-4-279 + isotype	YK-4-279 + αPD-1		WT + isotype	WT + αPD-1	sgFLI1 + isotype	sgFLI1 + αPD-1	YK-4-279 + isotype	YK-4-279 + αPD-1
1313	653	583	445	550	301		1779.92	2145.91	1396.58	896.46	1136.44	1224.2		26.77	34.65	26.1	32.2	26.5	33.99		6.19526	3.62079	3.78738	2.65686	5.03634	2.4737
1163	781	577	346	529	347		1932.81	1766.99	1278.78	1275.15	1202.87	1237.96		26.2	30.3	20.25	31	25.85	29.37		7.02209	4.89871	3.63018	2.73853	4.24428	2.94276
1175	567	785	284	555	334		2100.73	1657.67	1576.22	1511.5	1390.95	848.84		24.35	29.4	22.9	29.1	23.5	28.31		7.7178	4.52466	5.25119	2.32043	3.93287	1.84541
932	496	474	289	409	235		1805.14	1487.26	909.93	1064.4	1408.36	1067.51		23.9	28.3	24.2	27.6	22.8	27.7		5.60865	4.5959	5.68275	3.33488	5.59776	1.91829
853	758	461	221	382	171		1502.9	1851.42	1382.44	1107.43	995.78	1434.9		19.5	26.75	18.55	26.55	19.35	28.65		6.81594	3.71066	4.33716	2.87477	3.62442	2.62362
Fig6G							Fig6H							Fig6I							Fig6J
WT + isotype	WT + αPD-1	sgFLI1 + isotype	sgFLI1 + αPD-1	YK-4-279 + isotype	YK-4-279 + αPD-1		WT + isotype	WT + αPD-1	sgFLI1 + isotype	sgFLI1 + αPD-1	YK-4-279 + isotype	YK-4-279 + αPD-1		WT + isotype	WT + αPD-1	sgFLI1 + isotype	sgFLI1 + αPD-1	YK-4-279 + isotype	YK-4-279 + αPD-1		WT + isotype	WT + αPD-1	sgFLI1 + isotype	sgFLI1 + αPD-1	YK-4-279 + isotype	YK-4-279 + αPD-1
1.799	1.56995	1.13696	1.31874	1.21507	1.01354		21.55	39.6	39.02	48.15	35.29	54.29		11.19	25.74	21.95	34.57	26.47	44.7		15.9	15.85	11.85	15.55	12.15	18.65
1.59911	1.79056	1.21791	1.31614	1.29121	1.13061		15.6	33.06	32.29	52.6	30.84	52		10.7	26.03	17.71	37.11	25.23	49.33		14.55	17.3	16	16.75	14.95	16.9
1.68023	1.72754	1.08759	1.30897	1.11181	1.37611		25	38.79	34.3	42.75	27.27	54.5		17.74	29.31	26	36.8	17.27	41.18		13.55	14.77	15.3	15.2	14.45	16.5
1.47842	1.8815	1.21171	1.1432	0.99684	1.31917		15.88	40.8	37.78	45.83	41.03	45.98		15.29	33.6	28.89	40.9	28.21	42.53		11.8	18.1	13.2	17.4	13	15.96
1.83283	1.70669	1.34262	1.40823	1.15588	1.20143		28.57	32.02	27.08	49.38	37.5	50.57		16.33	21.05	19.79	44.44	30.3	44.83		14.35	19.95	13.8	19.1	15.4	14.85
Fig6K
WT + isotype	WT + αPD-1	sgFLI1 + isotype	sgFLI1 + αPD-1	YK-4-279 + isotype	YK-4-279 + αPD-1
36.1	25.09	21.61	16.42	19.21	13.95
32.21	30.3	20.78	15.7	20.8	14.4
27.01	29.08	22.4	20.07	19.78	18.82
31.44	26.33	24.86	15.99	24.19	17.84
36.33	22.04	25.92	17.76	23.94	14.6

## Sheet: Fig7
Fig7B
FLI1-low	4	4	2	6	1	3	3	4	2	2	3	4	8	3	0	6	1	2	2	3	6	3	2	1	6	2	1	3	8	6	0	4	2	8	6	0	6	2	6	2	6	3	4	8	4	3	1	2	3
FLI1-high	4	3	12	6	4	3	3	9	6	8	4	3	2	4	12	9	2	8	4	6	4	8	3	4	4	6	8	3	6	6	3	4	6	8	6	9	4	6	8	8	9	8	3	4	8	6
Fig7C
	FLI1-IDO1-low	FLI1-IDO1-high
No	0.72	0.28
Yes	0.4	0.6
Fig7D
Months after diagnosis	86.8	86.63	86.63	86.1	86	68.13	85.13	84.97	84.87	84.73	84.63	84.3	83.93	83.33	83.23	82.9	82.73	82.13	81.83	81.6	74.2	81.27	81.23	74.17	73.63	66.57	72.53	71.87	71.37	54.13	70.03	69.93	69.57	69.5	69.37	69.1	69.07	68.67	68.37	67.7	67.3	67.2	67.07	63	66.93	63.53	66.33	66.27	66.2
Low	0	0	0	0	0	1	0	0	0	0	0	0	0	0	0	0	0	0	0	0	1	0	0	0	0	1	0	0	0	1	0	0	0	0	0	0	0	0	0	0	0	0	0	1	0	1	0	0	0
High
Fig7E
Months after diagnosis	86.8	86.63	86.63	86.1	86	14.33	77.03	84.97	84.87	84.73	84.63	84.3	83.93	83.33	83.23	82.9	82.73	82.13	81.83	81.6	18.4	81.27	81.23	74.17	73.63	49.27	72.53	71.37	41.97	29.5	46.6	29.03	69.5	24.73	35.63	44.7	50.43	67.7	67.3	67.2	48.83	34.53	66.93	42.17	66.33	66.27	66.2	44.37	50.37
Low	0	0	0	0	0	1	1	0	0	0	0	0	0	0	0	0	0	0	0	0	1	0	0	0	0	1	0	0	1	1	1	1	0	1	1	1	1	0	0	0	1	1	0	1	0	0	0	1
High																																																	0
[truncated: 24 more columns]

## Sheet: SFig1
FigS1A
	NP69			HK1			NPC53			NPC38			C666-1			NPC43
FLI1	0.963707	1.0693	0.97041	4.55252	5.60482	6.00709	5.30248	4.18918	5.08648	5.12186	4.55252	4.24765	2.96219	3.74942	2.84153	12.2666	10.8278	8.43663
STAT1	0.788218	1.08423	1.17013	1.21139	1.19471	0.700602	0.690956	0.777366	1.05458	0.793701	0.672062	1.01162	0.97716	0.589134	0.46544	1.78592	1.68958	1.21139
IRF1	0.838956	1.03288	1.15402	0.254664	0.234339	0.338368	0.367717	0.7457	0.431271	0.676737	0.585064	0.793701	0.509328	0.561231	0.434271	0.89296	0.750886	0.640232
SPI1	1.10957	0.823591	1.09429	0.400535	0.334482	0.503478	1.36604	1.18921	0.790041	1.33793	1.64718	1.54757	0.876606	0.646176	0.846745	0.528509	0.558644	0.768438
IKZF1	0.759611	0.99539	1.32256	0.14492	0.174746	0.077125	1.73307	1.15135	1.25992	2.77663	2.27101	2.03261	0.819794	0.652176	0.703847	1.217	1.37872	1.17555
FigS1B												FigS1D							FigS1F
	Normal					Tumor						NP69	HK1	NPC53	NPC38	C666-1	NPC43		Normal	Tumor
FLI1	0.827406	0.720298	1.67791	1.94082	1.51222	1.39152	3.19688	3.80176	4.18918	1.82344		1	5.36648	4.60914	3.34041	2.30679	4.2676		1	2.63438
STAT1	0.523647	1.43065	1.33484	0.280616	2.68825	1.35347	0.523647	2.34026	1.30737	0.740549		1	5.33448	4.30713	3.24609	2.57913	4.38787		0.641181	1.41107
IRF1	2.32947	0.817902	0.524858	1.43396	1.26576	1.87905	1.97246	0.678302	1.23971	0.473029		1	4.26041	3.78334	2.59933	2.70201	4.04104		1.29336	3.58395
SPI1	0.840896	0.986233	1.20581	2.41162	2.71321	0.697372	2.73208	1.31039	3.22657	1.32869									1.30749	2.27833
IKZF1	0.223756	2.51403	1.77768	0.933033	1.15669	1.27456	0.895025	2.9897	3.5801	0.615572									0.807715	3.48036

## Sheet: SFig2
FigS2B								FigS2C																					FigS2D
HK1				NPC43				HK1											NPC43
WT	sgFLI1-1	sgFLI1-2		WT	sgFLI1-1	sgFLI1-2			WT			sgFLI1			sgFLI1 + oe-IDO1					WT			sgFLI1			sgFLI1 + oe-IDO1
1	0.506681	0.530081		1	0.384542	0.292868		CYP1A1	0.99539	0.83702	1.20025	0.3423	0.259415	0.415619	1.27751	1.51922	1.62826		CYP1A1	0.886791	1.11471	1.01162	0.388683	0.315709	0.380684	1.18646	1.43065	1.45062
1	0.593641	0.559778		1	0.418788	0.372699		CYP1B1	0.864537	1.14076	1.01396	0.20733	0.133972	0.287175	1.22547	1.41748	1.61702		CYP1B1	1.08423	0.899171	1.02574	0.375443	0.276752	0.345478	1.20303	1.28937	1.31646
1	0.470246	0.236142		1	0.455343	0.413284
FigS2E								FigS2F																FigS2I
HK1				NPC43				HK1								NPC43								HK1				NPC43
WT	sgFLI1	sgFLI1 + oe-IDO1		WT	sgFLI1	sgFLI1 + oe-IDO1			Control			IFN-γ					Control			IFN-γ				WT	sgFLI1	sgFLI1 + oe-IDO1		WT	sgFLI1	sgFLI1 + oe-IDO1
1	0.236288	1.15677		1	0.290556	1.24368		WT	0.7	0.78	0.65	7.47	8.2	10.28		WT	0.86	0.94	0.85	20.13	18.99	15.37		12.4	6.27	13.8		11.13	5.27	15.4
1	0.435987	1.02372		1	0.19983	1.29595		sgFLI1	0.67	0.87	0.8	1.45	1.74	1.57		sgFLI1	0.96	0.8	0.88	4.86	2.08	3.98		10.95	7.9	16.1		14.4	6.72	14.11
1	0.436461	1.17182		1	0.226443	1.5977		sgFLI1+oe-IDO1	15.58	12.49	16.62	13.65	15.21	18.22		sgFLI1+oe-IDO1	20.51	16.05	19.31	19.24	25.63	18.92		12.8	7	13.15		13.73	7.53	16.97
FigS2J				FigS2K				FigS2L												FigS2M
WT	sgFLI1	sgFLI1 + oe-IDO1		WT	sgFLI1	sgFLI1 + oe-IDO1		Days	WT					sgFLI1						WT	sgFLI1
22.07	18.79	13.3		31.2	15.5	34.57		6	119.7	101.5	96.7	95.5	100.1	115	97.9	100.6	105.7	81.9		1556	1629
13.5	13.85	15.01		28.11	16	34.2		9	501.9	385.1	352.3	307.1	264.2	491.9	351.3	374.1	369.7	208.6		1574	1197
15.05	14.61	14.3		27.6	19.66	29.82		12	810.7	863.4	642.1	769.8	495.2	912.8	711.6	666.6	596.1	506.1		1415	1082
17	15.37	11.9		26.15	14.74	25.41		15	1370.3	1255.9	1094.5	1144.6	677.1	1417	1127.7	931.4	814.5	783.7		1416	1001
14.93	15.5	13.05		24.71	20.18	28.34		18	2137.5	2024.5	1888.7	1839	905	2110.3	1662.6	1338.5	1295.7	1098		851	853

## Sheet: SFig3
FigS3F											FigS3G								FigS3H
	WT			sgFLI1-1			sgFLI1-2				HK1								HK1
CBP	0.981686	1.10445	0.922316	0.404254	0.252321	0.364334	0.335256	0.382447	0.291857			Control			IFN-γ					Control			IFN-γ
KAT5	0.988514	1.19196	0.848704	0.421421	0.556068	0.490843	0.470848	0.387786	0.321599		WT	1	1	1	1.20597	0.979106	0.895267		WT	1	1	1	1.21808	0.985347	0.843411
KAT2B	1.04488	1.01631	0.941696	0.797377	0.884745	0.656712	0.842842	0.749154	0.819794		sgFLI1-1	0.37147	0.418886	0.403994	0.40507	0.417334	0.346749		sgFLI1-1	0.312062	0.420251	0.487337	0.235365	0.35457	0.40185
TAF1	0.959264	0.90125	1.15669	0.895025	0.913831	0.716978	0.773782	0.907519	0.864537		sgFLI1-2	0.301952	0.323301	0.266043	0.32986	0.346306	0.260513		sgFLI1-2	0.141811	0.411393	0.385039	0.146386	0.341605	0.537894
KDM2A	0.941696	1.05946	1.00231	1.06683	1.1434	1.08925	1.15135	1.28639	0.99539
SMARCA4	0.97041	0.983957	1.04729	1.08423	1.15402	0.868541	1.0693	1.05458	1.17827		NPC43								NPC43
SMARCB2	1.08925	0.961483	0.954842	1.11987	1.05946	0.860551	0.915945	1.15936	0.903335			Control			IFN-γ					Control			IFN-γ
SMARCC1	1.04488	0.988514	0.968171	1.34102	1.05946	1.26868	0.968171	1.16743	0.878633		WT	1	1	1	1.11039	0.895267	1.03222		WT	1	1	1	1.10405	0.937706	1.12518
SMARCC2	0.963707	1.15402	0.899171	1.10701	1.28937	1.14605	1.09177	1.26283	1.01866		sgFLI1-1	0.465823	0.403994	0.399898	0.338837	0.346749	0.249452		sgFLI1-1	0.527992	0.413074	0.524051	0.351388	0.307813	0.413983
PHF8	0.946058	1.00696	1.04972	1.02101	0.835088	0.920188	0.846745	1.08674	1.00696		sgFLI1-2	0.295128	0.266043	0.25259	0.225421	0.260513	0.207917		sgFLI1-2	0.392227	0.252268	0.453118	0.41319	0.263088	0.443781
FigS3I								FigS3J
HK1				NPC43				HK1								NPC43
siNC	siCBP-1	siCBP-2		siNC	siCBP-1	siCBP-2			Control			IFN-γ					Control			IFN-γ
1	0.474758	0.336267		1	0.447562	0.409803		siNC	0.935191	1.11987	0.954842	91.9854	104.209	82.3293		siNC	0.872564	1.15936	0.988514	1441.48	1019.28	1308.17
1	0.526367	0.424213		1	0.500514	0.377516		siKAT5-1	1.05946	0.948246	0.842842	88.2383	98.5875	87.6288		siKAT5-1	0.974905	1.17555	1.11214	1162.76	1092.44	1599.42
1	0.302935	0.318609		1	0.373122	0.454743		siKAT5-2	1.00928	0.922316	0.941696	96.5586	74.7154	85.8254		siKAT5-2	0.884745	1.1355	1.1434	1138.83	1019.28	1344.95
FigS3K											FigS3L				FigS3M
											HK1				HK1
											siNC	siKAT5-1	siKAT5-2		WT	sgFLI1	sgFLI1 + oe-CBP
											1	1.01822	1.00821		1	0.198854	0.711776
											1	0.918345	0.801879		1	0.28609	0.5723
											1	0.817939	0.917602		1	0.315249	0.686693
											NPC43
											siNC	siKAT5-1	siKAT5-2		WT	sgFLI1	sgFLI1 + oe-CBP
											1	1.1385	1.21181		1	0.264748	0.476969
											1	1.09087	1.04994		1	0.24828	0.670623
											1	0.995071	1.07587		1	0.345868	0.795382

[truncated: 3 more sheets: SFig4, SFig5, SFig6]
